# Supplementary material for: shinySISPA: A web tool for defining sample groups using gene sets from multiple-omics data
Source: F1000Res. 2018 Jun 15;7:213. Originally published 2018 Feb 22. [Version 2] doi: 10.12688/f1000research.13934.2 (PMC6097349; doi:10.12688/f1000research.13934.2)
Supplement: Supplementary file 1 [file f1000research-7-16536-s0000.tgz]

Archive with 1 entries (1 files):
- 29da12c2-1cf9-44b5-8bcf-419f1e57c90d.docx
